# Supplementary material for: A Comprehensive Analysis of the DUF4228 Gene Family in Gossypium Reveals the Role of GhDUF4228-67 in Salt Tolerance
Source: Int J Mol Sci. 2022 Nov 4;23(21):13542. doi: 10.3390/ijms232113542 (PMC9655460; doi:10.3390/ijms232113542)
Supplement: Supplementary file 1 [file ijms-23-13542-s001.zip]

Archive with 9 entries (9 files):
- Figure S1.jpg
- Figure S2.jpg
- Table S1.xlsx
- Table S2.xlsx
- Table S3.xlsx
- Table S4.xlsx
- Table S5.xlsx
- Table S6.xlsx
- Figure S3.pdf
