# Supplementary material for: A Comprehensive Analysis of the DUF4228 Gene Family in Gossypium Reveals the Role of GhDUF4228-67 in Salt Tolerance
Source: Int J Mol Sci. 2022 Nov 4;23(21):13542. doi: 10.3390/ijms232113542 (PMC9655460; doi:10.3390/ijms232113542)
Supplement: Supplementary file 1 [file ijms-23-13542-s001.zip › Table S1.xlsx]

## Sheet: Sheet1
Table S1. Basic information and biophysical properties of the predicted DUF4228 proteins in cotton.
Gene ID	Gene Name	Chromosome	Start position	End position	Intron number	Protein lenth	Aromaticity	GRAVY	Instability Index	Isoelectric Point	Omlecular Weight
Ga01G1085	GaDUF4228-1	Ga_chr01	19913038	19913679	0	213	0.0657277	-0.375587	63.5526	9.8337	23056.7
Ga01G1780	GaDUF4228-2	Ga_chr01	83091179	83091691	0	170	0.0647059	-0.108235	39.5354	9.19211	18385.2
Ga01G2487	GaDUF4228-3	Ga_chr01	108569345	108569803	0	152	0.0263158	-0.458553	74.2829	9.49299	17088.5
Ga02G0200	GaDUF4228-4	Ga_chr02	1738602	1739096	0	164	0.0670732	-0.279878	58.5366	8.212	17683.1
Ga02G0283	GaDUF4228-5	Ga_chr02	2701575	2703812	2	184	0.0434783	-0.35	28.7391	9.53882	19365.1
Ga02G0932	GaDUF4228-6	Ga_chr02	62124596	62125706	2	212	0.0377358	-0.685377	30.3547	10.1275	23457.7
Ga02G1569	GaDUF4228-7	Ga_chr02	96469768	96470259	0	163	0.0429448	-0.606748	33.3706	6.10408	18343.7
Ga03G1637	GaDUF4228-8	Ga_chr03	108219808	108221219	1	223	0.0313901	-0.59417	47.7762	9.6508	24834.5
Ga03G1814	GaDUF4228-9	Ga_chr03	118327180	118327815	0	211	0.07109	-0.730332	60.0953	9.49202	23864
Ga03G1902	GaDUF4228-10	Ga_chr03	122507673	122508610	2	164	0.0609756	-0.617683	60.9098	9.47822	18501.8
Ga03G2739	GaDUF4228-11	Ga_chr03	135233020	135233457	0	145	0.0551724	0.0482759	52.0366	6.25237	15974.4
Ga04G0997	GaDUF4228-12	Ga_chr04	38857608	38858072	0	154	0.0649351	-0.351299	36.3286	7.78444	17362.9
Ga05G0020	GaDUF4228-13	Ga_chr05	298516	299034	0	172	0.0465116	-0.329651	60.8942	9.19082	18835.3
Ga05G0763	GaDUF4228-14	Ga_chr05	6693198	6693836	0	212	0.0990566	-0.24434	46.7821	8.20194	23573.7
Ga05G1156	GaDUF4228-15	Ga_chr05	10085468	10085914	0	148	0.027027	-0.19527	42.0946	8.92154	16382.8
Ga05G1276	GaDUF4228-16	Ga_chr05	11344830	11345579	0	249	0.0722892	-0.74257	61.7185	7.64987	27839.8
Ga05G1649	GaDUF4228-17	Ga_chr05	14806350	14806859	0	169	0.0295858	-0.410651	54.6118	9.65345	18832.6
Ga05G3541	GaDUF4228-18	Ga_chr05	68476676	68477182	0	168	0.0535714	-0.147619	55.9935	8.73207	18524.3
Ga05G3580	GaDUF4228-19	Ga_chr05	71751468	71752005	1	151	0.0596026	-0.422517	38.4788	9.55075	17240.7
Ga06G1608	GaDUF4228-20	Ga_chr06	103283017	103283601	0	194	0.0257732	-0.746907	49.134	9.97572	21442.1
Ga07G0878	GaDUF4228-21	Ga_chr07	11112590	11113123	0	177	0.0734463	-0.285876	49.4316	5.59412	19983.8
Ga07G0891	GaDUF4228-22	Ga_chr07	11348885	11349567	1	202	0.0643564	-0.45495	39.6288	9.49679	22531.9
Ga07G1329	GaDUF4228-23	Ga_chr07	23571947	23572552	0	201	0.109453	-0.155224	40.3627	6.58869	22630.9
Ga07G1429	GaDUF4228-24	Ga_chr07	26605063	26605662	0	199	0.0753769	-0.390955	51.9312	9.06446	22510.9
Ga07G1430	GaDUF4228-25	Ga_chr07	26610370	26610816	0	148	0.027027	-0.0993243	44.6541	8.7037	16301
Ga07G1482	GaDUF4228-26	Ga_chr07	28375976	28376464	0	162	0.0432099	-0.381481	48.3302	6.90227	17930.3
Ga07G2233	GaDUF4228-27	Ga_chr07	90490851	90491519	0	222	0.0765766	-0.652703	59.4726	10.352	24907.3
Ga08G0406	GaDUF4228-28	Ga_chr08	4283067	4283636	0	189	0.0687831	-0.421693	53.3212	8.59791	20976.6
Ga08G1413	GaDUF4228-29	Ga_chr08	95157165	95157776	0	203	0.0837438	-0.354187	46.2739	8.28627	22771
Ga08G2381	GaDUF4228-30	Ga_chr08	123525685	123526125	0	146	0.0273973	-0.532877	61.8829	9.45379	16124.4
Ga09G1590	GaDUF4228-31	Ga_chr09	73322240	73322728	1	138	0.0507246	-0.46087	42.6971	6.40635	15227.1
Ga09G2103	GaDUF4228-32	Ga_chr09	78787730	78788344	0	204	0.0784314	-0.371569	49.6696	6.49206	22537.9
Ga09G2123	GaDUF4228-33	Ga_chr09	79046726	79047373	0	215	0.0604651	-0.265581	43.7149	8.81884	23343.5
Ga10G2694	GaDUF4228-34	Ga_chr10	126064342	126064857	0	171	0.0292398	-0.490643	64.0444	9.86806	19021.8
Ga11G1803	GaDUF4228-35	Ga_chr11	82736439	82737737	2	182	0.0384615	-0.465385	37.2231	9.78806	19815.7
Ga11G2001	GaDUF4228-36	Ga_chr11	94754044	94754541	0	165	0.0727273	-0.341212	57.1745	7.63583	17770
Ga11G2003	GaDUF4228-37	Ga_chr11	94800835	94801323	0	162	0.0679012	-0.114198	57.1185	9.14918	17398.7
Ga11G2590	GaDUF4228-38	Ga_chr11	107926040	107926837	0	265	0.0679245	-0.746792	59.9846	8.55903	30230.9
Ga11G2891	GaDUF4228-39	Ga_chr11	112690839	112691294	0	151	0.0529801	-0.137086	51.9291	8.67791	16769.5
Ga11G2996	GaDUF4228-40	Ga_chr11	114115418	114116002	0	194	0.0824742	-0.280412	41.0995	5.65357	21458.9
Ga11G3447	GaDUF4228-41	Ga_chr11	118768870	118769679	0	269	0.0743494	-0.653903	58.3186	10.072	31100.7
Ga11G3652	GaDUF4228-42	Ga_chr11	120542079	120542775	2	174	0.045977	-0.958046	44.5449	10.0444	19586.9
Ga11G4093	GaDUF4228-43	Ga_chr11	124200646	124201134	1	143	0.034965	-0.282517	46.8357	4.94541	15631.4
Ga12G0078	GaDUF4228-44	Ga_chr12	617886	618377	0	163	0.0858896	-0.00245399	57.3761	6.72533	17850.5
Ga12G0331	GaDUF4228-45	Ga_chr12	2739448	2739891	0	147	0.0612245	-0.141497	34.0612	9.64887	16122.7
Ga12G1344	GaDUF4228-46	Ga_chr12	17979311	17981079	3	234	0.106838	-0.301282	45.6705	9.6744	26512.5
Ga12G1634	GaDUF4228-47	Ga_chr12	25373355	25373954	1	166	0.0662651	-0.378313	37.7657	9.40595	18821.8
Ga12G1642	GaDUF4228-48	Ga_chr12	25440084	25440536	0	150	0.0466667	-0.00266667	54.654	9.27405	16503.2
Ga12G2366	GaDUF4228-49	Ga_chr12	89355178	89355651	0	157	0.0636943	-0.363057	62.2752	6.72442	17063.3
Ga12G2367	GaDUF4228-50	Ga_chr12	89389003	89389413	0	136	0.0367647	-0.0330882	67.9529	8.69113	14252.2
Ga13G2568	GaDUF4228-51	Ga_chr13	121474898	121475428	0	176	0.0568182	-0.292614	67.4693	9.64126	19526.2
Ga14G1631	GaDUF4228-52	tig00015610	438619	439140	0	173	0.0520231	-0.119075	41.4526	7.62719	18834.3
Ga14G2730	GaDUF4228-53	tig00024525	45755	46360	0	201	0.0746269	-0.28607	44.0194	5.96152	22051.6
Gorai.001G084400	GrDUF4228-1	Gr_chr01	8990774	8991753	0	177	0.0734463	-0.324859	48.0266	5.35437	19956.7
Gorai.001G086600	GrDUF4228-2	Gr_chr01	9235782	9238893	1	232	0.0387931	-0.562069	42.4091	9.63385	25509.3
Gorai.001G134300	GrDUF4228-3	Gr_chr01	17509267	17510145	0	200	0.105	-0.1495	40.5145	6.5888	22467.8
Gorai.001G143700	GrDUF4228-4	Gr_chr01	19555464	19556687	0	199	0.0703518	-0.377889	49.8432	9.06446	22362.7
Gorai.001G143800	GrDUF4228-5	Gr_chr01	19561025	19561898	0	148	0.027027	-0.072973	43.3764	8.76075	16253
Gorai.001G223200	GrDUF4228-6	Gr_chr01	45561881	45562549	0	222	0.0720721	-0.603153	55.1424	10.3074	24746.1
Gorai.002G112100	GrDUF4228-7	Gr_chr02	15718268	15720196	0	213	0.0657277	-0.346948	64.5498	9.74093	22981.6
Gorai.002G180100	GrDUF4228-8	Gr_chr02	47374189	47375391	1	225	0.0311111	-0.604889	33.4956	9.85317	24552
Gorai.002G239800	GrDUF4228-9	Gr_chr02	60322051	60322801	0	161	0.0434783	-0.547826	37.5553	6.90516	18126.6
Gorai.003G019100	GrDUF4228-10	Gr_chr03	1457805	1458660	0	162	0.0679012	-0.247531	62.8302	8.15572	17613.2
Gorai.003G031100	GrDUF4228-11	Gr_chr03	2833762	2836504	2	180	0.0444444	-0.334444	28.2244	9.48918	19137.8
Gorai.003G078200	GrDUF4228-12	Gr_chr03	19158568	19159080	0	170	0.0647059	-0.161765	37.7083	8.86893	18417.1
Gorai.003G150600	GrDUF4228-13	Gr_chr03	41807608	41808204	0	153	0.0261438	-0.437908	74.6072	9.63856	17087.6
Gorai.004G044300	GrDUF4228-14	Gr_chr04	3882547	3883113	0	188	0.0691489	-0.420213	53.1505	8.59726	20825.4
Gorai.004G129100	GrDUF4228-15	Gr_chr04	34390663	34392133	0	201	0.079602	-0.29403	41.7279	5.85705	22032.5
Gorai.004G144000	GrDUF4228-16	Gr_chr04	40619812	40620423	0	203	0.0738916	-0.285222	49.2759	8.92734	22667.1
Gorai.004G234400	GrDUF4228-17	Gr_chr04	57239002	57239993	0	146	0.0273973	-0.532877	61.8829	9.45379	16124.4
Gorai.005G162500	GrDUF4228-18	Gr_chr05	47124197	47126098	1	223	0.0313901	-0.618834	46.0991	9.6508	24847.5
Gorai.005G185500	GrDUF4228-19	Gr_chr05	54385811	54387273	2	164	0.0609756	-0.680488	64.1775	9.51181	18503.7
Gorai.005G263300	GrDUF4228-20	Gr_chr05	63707327	63707962	0	147	0.0612245	0.0333333	51.581	8.61937	16313.9
Gorai.006G155100	GrDUF4228-21	Gr_chr06	41378425	41379314	0	162	0.0432099	-0.403704	44.7475	6.07492	17863.1
Gorai.006G205200	GrDUF4228-22	Gr_chr06	46086667	46087814	0	204	0.0833333	-0.387255	50.1603	6.4928	22708.2
Gorai.006G206900	GrDUF4228-23	Gr_chr06	46241523	46242746	0	215	0.055814	-0.206047	43.8652	8.21045	23297.6
Gorai.007G047300	GrDUF4228-24	Gr_chr07	3287942	3289164	2	174	0.045977	-0.924138	40.2834	9.9237	19497.8
Gorai.007G068500	GrDUF4228-25	Gr_chr07	4835423	4836235	0	270	0.0740741	-0.661852	56.2189	10.072	31207.8
Gorai.007G112600	GrDUF4228-26	Gr_chr07	8729416	8730645	0	194	0.0824742	-0.280412	41.0995	5.65357	21458.9
Gorai.007G123300	GrDUF4228-27	Gr_chr07	9777771	9779195	0	151	0.0662252	-0.109272	53.2046	8.773	16933.8
Gorai.007G154400	GrDUF4228-28	Gr_chr07	13200297	13201314	0	265	0.0679245	-0.809057	62.5563	8.08216	30439.1
Gorai.007G207600	GrDUF4228-29	Gr_chr07	21809303	21809704	0	133	0.0300752	-0.270677	46.3669	9.03507	14013.8
Gorai.007G207700	GrDUF4228-30	Gr_chr07	21837327	21838458	0	162	0.0740741	-0.202469	56.0154	8.2735	17410.8
Gorai.007G224500	GrDUF4228-31	Gr_chr07	26789902	26792018	2	187	0.0374332	-0.413904	39.9182	9.73739	20083
Gorai.008G043600	GrDUF4228-32	Gr_chr08	5797138	5797659	0	173	0.0520231	-0.149711	45.2075	6.94279	18790.3
Gorai.008G071000	GrDUF4228-33	Gr_chr08	12220468	12221610	0	136	0.0367647	-0.108824	69.3691	8.69119	14311.2
Gorai.008G071100	GrDUF4228-34	Gr_chr08	12233699	12234381	0	152	0.0657895	-0.281579	58.1474	5.73388	16466.6
Gorai.008G140400	GrDUF4228-35	Gr_chr08	39112874	39113521	0	150	0.0466667	-0.032	53.5853	9.50936	16572.4
Gorai.008G140500	GrDUF4228-36	Gr_chr08	39134144	39134728	1	158	0.0759494	-0.377848	42.2139	7.85491	17898.5
Gorai.008G166500	GrDUF4228-37	Gr_chr08	43672624	43674371	1	215	0.0837209	-0.537209	44.6326	10.0651	24485.1
Gorai.008G265400	GrDUF4228-38	Gr_chr08	54462091	54462748	0	137	0.0510949	-0.231387	39.7759	9.55159	15109.5
Gorai.008G290600	GrDUF4228-39	Gr_chr08	56518553	56519275	0	163	0.0797546	0.0190184	56.5577	6.72533	17786.4
Gorai.009G002800	GrDUF4228-40	Gr_chr09	275468	275986	0	172	0.0465116	-0.292442	59.907	9.0174	18764.2
Gorai.009G075400	GrDUF4228-41	Gr_chr09	5421653	5422294	0	213	0.0985915	-0.258685	47.9122	8.20194	23690.8
Gorai.009G113600	GrDUF4228-42	Gr_chr09	8276176	8276730	0	148	0.027027	-0.296622	42.4865	9.12777	16436.8
Gorai.009G125300	GrDUF4228-43	Gr_chr09	9425499	9426491	1	235	0.0723404	-0.819149	68.0783	6.41231	26327
Gorai.009G162100	GrDUF4228-44	Gr_chr09	12451981	12452625	0	169	0.0295858	-0.397633	49.471	9.53508	18751.5
Gorai.009G341800	GrDUF4228-45	Gr_chr09	39898078	39899171	0	168	0.0595238	-0.174405	52.3048	8.82329	18594.4
Gorai.009G344400	GrDUF4228-46	Gr_chr09	40952031	40953742	2	170	0.0470588	-0.654706	46.0994	9.8925	19257.8
Gorai.009G402300	GrDUF4228-47	Gr_chr09	58375916	58376380	0	154	0.0649351	-0.369481	38.3143	8.947	17381.9
Gorai.010G159400	GrDUF4228-48	Gr_chr10	45118941	45119522	0	193	0.0259067	-0.76114	48.3389	9.97572	21368
Gorai.011G039500	GrDUF4228-49	Gr_chr11	2952867	2953962	0	166	0.0301205	-0.516265	60.1934	10.021	18559.3
Gorai.013G243700	GrDUF4228-50	Gr_chr13	56292721	56293251	0	176	0.0568182	-0.346591	67.1028	9.39274	19602.3
GH_A01G0987	GhDUF4228-1	Gh_A01	18320742	18321383	0	213	0.0657277	-0.389202	62.9376	9.74093	23036.6
GH_A01G1649	GhDUF4228-2	Gh_A01	92039382	92040493	1	225	0.0311111	-0.683111	35.9951	9.75357	24812.2
GH_A01G2232	GhDUF4228-3	Gh_A01	115192932	115193423	0	163	0.0429448	-0.578528	33.3706	5.83932	18370.8
GH_A02G1101	GhDUF4228-4	Gh_A02	44055523	44056035	0	170	0.0647059	-0.0917647	39.0359	9.19211	18372.2
GH_A02G1767	GhDUF4228-5	Gh_A02	105218471	105220690	2	189	0.042328	-0.351323	31.5079	9.53882	19650.3
GH_A02G1871	GhDUF4228-6	Gh_A02	106644395	106644889	0	164	0.0670732	-0.279878	58.5366	8.212	17683.1
GH_A03G0351	GhDUF4228-7	Gh_A03	4448134	4448592	0	152	0.0263158	-0.475658	78.0842	9.37436	17134.5
GH_A03G1436	GhDUF4228-8	Gh_A03	88874303	88875712	1	223	0.0313901	-0.59417	47.7762	9.6508	24834.5
GH_A03G1565	GhDUF4228-9	Gh_A03	95631482	95632021	0	179	0.0837989	-0.623464	50.6559	9.41743	20536.4
GH_A03G1640	GhDUF4228-10	Gh_A03	99386802	99387738	2	164	0.0609756	-0.617683	62.8714	9.61096	18500.9
GH_A03G2382	GhDUF4228-11	Gh_A03	111159276	111159713	0	145	0.0551724	0.107586	49.38	6.25237	15960.4
GH_A04G0783	GhDUF4228-12	Gh_A04	50636587	50637051	0	154	0.0649351	-0.344805	36.9974	6.95984	17334.8
GH_A04G1563	GhDUF4228-13	Gh_A04	85820240	85820689	0	149	0.0939597	-0.152349	61.0107	9.37772	16730.3
GH_A05G0002	GhDUF4228-14	Gh_A05	81058	81546	0	162	0.0432099	-0.302469	49.3074	6.96217	17981.4
GH_A05G0732	GhDUF4228-15	Gh_A05	6581436	6582074	0	212	0.0990566	-0.232547	47.1825	8.20194	23543.7
GH_A05G1101	GhDUF4228-16	Gh_A05	9808817	9809263	0	148	0.027027	-0.242568	45.4554	9.12777	16435.9
GH_A05G1217	GhDUF4228-17	Gh_A05	11099363	11100112	0	249	0.0722892	-0.768675	65.4181	6.59579	27933.8
GH_A05G1555	GhDUF4228-18	Gh_A05	14530892	14531401	0	169	0.0295858	-0.410651	54.6118	9.65345	18832.6
GH_A05G3405	GhDUF4228-19	Gh_A05	75048485	75049351	2	170	0.0529412	-0.637647	44.4641	9.94014	19331.9
GH_A05G3430	GhDUF4228-20	Gh_A05	76926262	76926768	0	168	0.0535714	-0.15	53.7006	8.96177	18524.3
GH_A06G1508	GhDUF4228-21	Gh_A06	98579781	98580365	0	194	0.0257732	-0.746907	49.134	9.97572	21442.1
GH_A07G0823	GhDUF4228-22	Gh_A07	10267564	10268097	0	177	0.0734463	-0.285876	49.4316	5.59412	19983.8
GH_A07G0843	GhDUF4228-23	Gh_A07	10556516	10559572	1	234	0.042735	-0.555983	46.3013	9.68252	25637.3
GH_A07G1313	GhDUF4228-24	Gh_A07	22960306	22960908	0	200	0.105	-0.1495	40.5145	6.5888	22467.8
GH_A07G1393	GhDUF4228-25	Gh_A07	25861458	25862057	0	199	0.0703518	-0.384422	51.6492	9.06446	22490.9
GH_A07G1394	GhDUF4228-26	Gh_A07	25866802	25867248	0	148	0.027027	-0.0824324	45.9554	8.7037	16270.9
GH_A07G1465	GhDUF4228-27	Gh_A07	28266054	28266542	0	162	0.0432099	-0.380864	48.3302	6.90227	17872.2
GH_A07G2195	GhDUF4228-28	Gh_A07	89952940	89958818	7	611	0.104746	-0.186907	55.8032	9.72243	68672.6
GH_A08G0386	GhDUF4228-29	Gh_A08	4077380	4077949	0	189	0.0687831	-0.451323	58.3899	8.59726	21012.7
GH_A08G1281	GhDUF4228-30	Gh_A08	83661304	83661909	0	201	0.0746269	-0.28607	44.0194	5.96152	22051.6
GH_A08G1423	GhDUF4228-31	Gh_A08	93738394	93739005	0	203	0.0837438	-0.339409	47.5941	8.28833	22767
GH_A08G2306	GhDUF4228-32	Gh_A08	119673498	119673938	0	146	0.0273973	-0.532877	61.8829	9.45379	16124.4
GH_A09G1561	GhDUF4228-33	Gh_A09	72146529	72146894	0	121	0.0578512	-0.313223	44.0636	9.04061	13482.4
GH_A09G2031	GhDUF4228-34	Gh_A09	77269043	77269657	0	204	0.0833333	-0.352941	45.1157	6.29022	22456.8
GH_A09G2050	GhDUF4228-35	Gh_A09	77539412	77540059	0	215	0.0604651	-0.28	43.7149	8.60119	23401.6
GH_A10G0383	GhDUF4228-36	Gh_A10	3196606	3197121	0	171	0.0292398	-0.474854	60.4819	10.021	18977.8
GH_A11G0031	GhDUF4228-37	Gh_A11	274102	274587	0	161	0.0434783	-0.386957	49.2727	6.90227	17673.9
GH_A11G0435	GhDUF4228-38	Gh_A11	3788256	3788952	2	174	0.045977	-0.958046	44.5449	10.0444	19586.9
GH_A11G0623	GhDUF4228-39	Gh_A11	5542837	5543646	0	269	0.0743494	-0.653903	58.3186	10.072	31100.7
GH_A11G1051	GhDUF4228-40	Gh_A11	9907974	9908558	0	194	0.0824742	-0.280412	41.0995	5.65357	21458.9
GH_A11G1151	GhDUF4228-41	Gh_A11	11277020	11277475	0	151	0.0596026	-0.143709	53.2046	8.67791	16803.5
GH_A11G1443	GhDUF4228-42	Gh_A11	15663257	15664054	0	265	0.0679245	-0.746792	59.9846	8.55903	30230.9
GH_A11G1961	GhDUF4228-43	Gh_A11	27481749	27482237	0	162	0.0679012	-0.119136	54.4062	9.14918	17408.8
GH_A11G1962	GhDUF4228-44	Gh_A11	27525504	27525989	0	161	0.0745342	-0.327329	57.1503	6.8269	17442.7
GH_A11G2269	GhDUF4228-45	Gh_A11	59746222	59747509	2	183	0.0382514	-0.431694	38.4011	9.86445	19875.9
GH_A12G0286	GhDUF4228-46	Gh_A12	4417468	4417989	0	173	0.0462428	-0.120809	43.5017	7.63071	18768.3
GH_A12G0681	GhDUF4228-47	Gh_A12	16675721	16676131	0	136	0.0367647	-0.0507353	68.4338	8.69113	14224.1
GH_A12G0683	GhDUF4228-48	Gh_A12	16709561	16710034	0	157	0.0700637	-0.371975	62.8159	6.72442	17111.4
GH_A12G1426	GhDUF4228-49	Gh_A12	84561585	84562037	0	150	0.0466667	-0.00266667	54.654	9.27405	16503.2
GH_A12G1697	GhDUF4228-50	Gh_A12	91007278	91008837	1	200	0.05	-0.493	46.095	9.97224	22298.7
GH_A12G2661	GhDUF4228-51	Gh_A12	104826579	104827022	0	147	0.0612245	-0.141497	34.0612	9.64887	16122.7
GH_A12G2902	GhDUF4228-52	Gh_A12	106936644	106937135	0	163	0.0858896	-0.00245399	57.3761	6.72533	17850.5
GH_A13G2371	GhDUF4228-53	Gh_A13	108035302	108035832	0	176	0.0568182	-0.322727	67.3625	9.49853	19584.3
GH_D01G1017	GhDUF4228-54	Gh_D01	14670019	14670651	0	210	0.0666667	-0.327619	62.5776	9.74093	22762.4
GH_D01G1742	GhDUF4228-55	Gh_D01	48612017	48613150	1	225	0.0311111	-0.562222	33.1182	9.71766	24480.9
GH_D01G2317	GhDUF4228-56	Gh_D01	62141950	62142435	0	161	0.0434783	-0.57205	39.1708	7.67539	18163.7
GH_D02G1587	GhDUF4228-57	Gh_D02	53136793	53138214	1	223	0.0313901	-0.622422	46.0148	9.6508	24857.5
GH_D02G1740	GhDUF4228-58	Gh_D02	58225601	58226236	0	211	0.07109	-0.733175	58.92	9.31699	23910.9
GH_D02G1806	GhDUF4228-59	Gh_D02	60265836	60267002	2	164	0.0609756	-0.680488	64.1775	9.51181	18503.7
GH_D02G2553	GhDUF4228-60	Gh_D02	69387042	69387485	0	147	0.0544218	0.148299	55.2061	7.57422	16168.8
GH_D03G0184	GhDUF4228-61	Gh_D03	1539518	1540006	0	162	0.0679012	-0.259259	65.8889	8.15572	17647.2
GH_D03G0293	GhDUF4228-62	Gh_D03	2867316	2869474	2	179	0.0446927	-0.30838	24.7078	9.56274	19151.9
GH_D03G0960	GhDUF4228-63	Gh_D03	34009544	34010056	0	170	0.0647059	-0.161765	37.7083	8.86893	18417.1
GH_D03G1622	GhDUF4228-64	Gh_D03	49611902	49612363	0	153	0.0261438	-0.45817	74.6693	9.49299	17145.6
GH_D04G1905	GhDUF4228-65	Gh_D04	54794207	54794656	0	149	0.0872483	-0.174497	62.3034	9.14563	16681.2
GH_D05G0025	GhDUF4228-66	Gh_D05	266984	267502	0	172	0.0465116	-0.257558	59.907	9.0174	18766.2
GH_D05G0728	GhDUF4228-67	Gh_D05	5835936	5836574	0	212	0.0943396	-0.238208	46.7821	8.51313	23553.8
GH_D05G1095	GhDUF4228-68	Gh_D05	8950242	8950688	0	148	0.027027	-0.242568	45.4554	9.12777	16435.9
GH_D05G1218	GhDUF4228-69	Gh_D05	10109370	10110116	0	248	0.0725806	-0.820968	65.1258	7.15492	27807.6
GH_D05G1583	GhDUF4228-70	Gh_D05	13378886	13379395	0	169	0.0295858	-0.397633	49.471	9.53508	18751.5
GH_D05G3324	GhDUF4228-71	Gh_D05	44649488	44649994	0	168	0.0595238	-0.174405	52.3048	8.82329	18594.4
GH_D05G3353	GhDUF4228-72	Gh_D05	45769806	45770671	2	170	0.0470588	-0.654706	46.0994	9.8925	19257.8
GH_D06G1548	GhDUF4228-73	Gh_D06	48330296	48330877	0	193	0.0259067	-0.76114	48.3389	9.97572	21368
GH_D07G0824	GhDUF4228-74	Gh_D07	9061739	9062272	0	177	0.0734463	-0.338983	45.6006	5.35437	19917.6
GH_D07G0846	GhDUF4228-75	Gh_D07	9285199	9287942	1	233	0.0386266	-0.560086	43.1232	9.63385	25589.4
GH_D07G1297	GhDUF4228-76	Gh_D07	17794224	17794826	0	200	0.105	-0.1495	40.5145	6.5888	22467.8
GH_D07G1380	GhDUF4228-77	Gh_D07	19650680	19651279	0	199	0.0703518	-0.39397	49.8432	9.18425	22389.8
GH_D07G1381	GhDUF4228-78	Gh_D07	19656079	19656525	0	148	0.027027	-0.12027	43.5709	9.02301	16306
GH_D07G2132	GhDUF4228-79	Gh_D07	52081112	52087186	8	615	0.104065	-0.179187	51.173	9.75969	68692.6
GH_D08G0408	GhDUF4228-80	Gh_D08	3826367	3826933	0	188	0.0585106	-0.444149	51.1814	8.60816	20727.3
GH_D08G1267	GhDUF4228-81	Gh_D08	40880146	40880751	0	201	0.079602	-0.29403	41.7279	5.85705	22032.5
GH_D08G1447	GhDUF4228-82	Gh_D08	47283786	47284397	0	203	0.0788177	-0.285714	47.3783	8.92734	22766.2
GH_D08G2314	GhDUF4228-83	Gh_D08	63947235	63947675	0	146	0.0273973	-0.547945	65.3925	9.45372	16132.4
GH_D09G1504	GhDUF4228-84	Gh_D09	41942341	41942829	0	162	0.0432099	-0.384568	43.0346	6.41476	17791
GH_D09G1978	GhDUF4228-85	Gh_D09	46844867	46845481	0	204	0.0833333	-0.411275	54.4789	6.2913	22682.1
GH_D09G1992	GhDUF4228-86	Gh_D09	47056733	47057359	0	208	0.0625	-0.282212	44.6222	7.59707	22565.6
GH_D10G0399	GhDUF4228-87	Gh_D10	3184511	3185026	0	171	0.0292398	-0.539766	60.9784	9.92409	19036.8
GH_D11G0454	GhDUF4228-88	Gh_D11	3549047	3549743	2	174	0.045977	-0.926437	41.5874	9.96657	19511.9
GH_D11G0650	GhDUF4228-89	Gh_D11	5290058	5290864	0	268	0.0746269	-0.633582	57.3545	10.072	30921.5
GH_D11G1080	GhDUF4228-90	Gh_D11	9255730	9256314	0	194	0.0824742	-0.293814	42.0923	5.65357	21474.9
GH_D11G1180	GhDUF4228-91	Gh_D11	10352009	10352464	0	151	0.0662252	-0.0986755	55.9464	8.773	16851.6
GH_D11G1465	GhDUF4228-92	Gh_D11	13782826	13783623	0	265	0.0716981	-0.784906	59.5555	8.70344	30368.1
GH_D11G1994	GhDUF4228-93	Gh_D11	22383779	22384180	0	133	0.0300752	-0.233083	51.4947	9.03507	14059.9
GH_D11G1996	GhDUF4228-94	Gh_D11	22427426	22427914	0	162	0.0740741	-0.247531	57.3247	6.8265	17426.7
GH_D11G2173	GhDUF4228-95	Gh_D11	27635604	27636945	2	187	0.0427807	-0.414439	37.8428	9.87522	20159.2
GH_D12G0422	GhDUF4228-96	Gh_D12	5912529	5913050	0	173	0.0404624	-0.149711	46.5902	6.88322	18629.1
GH_D12G0693	GhDUF4228-97	Gh_D12	12339425	12339898	0	157	0.0636943	-0.316561	59.7217	7.54591	17077.4
GH_D12G1440	GhDUF4228-98	Gh_D12	42999934	43000386	0	150	0.0466667	-0.0246667	58.6627	9.38745	16519.3
GH_D12G1441	GhDUF4228-99	Gh_D12	43042737	43043321	0	194	0.0773196	-0.323196	45.9696	9.43709	21927.2
GH_D12G1694	GhDUF4228-100	Gh_D12	47539087	47540519	1	185	0.0594595	-0.463784	44.1892	10.0725	20690.9
GH_D12G2685	GhDUF4228-101	Gh_D12	58983105	58983548	0	147	0.0544218	-0.160544	38.0912	9.57551	16114.7
GH_D12G2925	GhDUF4228-102	Gh_D12	61121419	61121910	0	163	0.0920245	0.0380368	57.2534	6.72533	17975.7
GH_D13G2364	GhDUF4228-103	Gh_D13	61994123	61994653	0	176	0.0568182	-0.325	67.5812	9.24839	19547.2
GB_A01G0983	GbDUF4228-1	Gb_A01	17906968	17907609	0	213	0.0657277	-0.376995	62.9376	9.74093	23020.6
GB_A01G1735	GbDUF4228-2	Gb_A01	89780538	89782394	2	347	0.0432277	-0.572911	35.4161	9.39261	38488.7
GB_A01G2343	GbDUF4228-3	Gb_A01	112720474	112720965	0	163	0.0429448	-0.578528	33.3706	5.83932	18370.8
GB_A02G1117	GbDUF4228-4	Gb_A02	44072500	44073012	0	170	0.0647059	-0.0805882	39.0359	9.19211	18354.1
GB_A02G1797	GbDUF4228-5	Gb_A02	98994125	98996338	2	187	0.0427807	-0.350802	30.4182	9.53882	19536.2
GB_A02G1904	GbDUF4228-6	Gb_A02	100520694	100521188	0	164	0.0670732	-0.27622	55.0439	8.20523	17655.1
GB_A03G0339	GbDUF4228-7	Gb_A03	4219230	4219688	0	152	0.0263158	-0.453289	72.6592	9.49299	17078.5
GB_A03G1509	GbDUF4228-8	Gb_A03	85306635	85308046	1	223	0.0313901	-0.59417	47.7762	9.6508	24834.5
GB_A03G1638	GbDUF4228-9	Gb_A03	91681904	91682539	0	211	0.07109	-0.708531	59.6929	9.49202	23890
GB_A03G1709	GbDUF4228-10	Gb_A03	95191502	95192436	2	164	0.0609756	-0.617683	62.4116	9.61096	18486.8
GB_A03G2466	GbDUF4228-11	Gb_A03	107213728	107214165	0	145	0.0551724	0.102069	50.7083	6.25237	15970.5
GB_A04G1612	GbDUF4228-12	Gb_A04	79926218	79926667	0	149	0.0939597	-0.152349	61.0107	9.37772	16730.3
GB_A05G0003	GbDUF4228-13	Gb_A05	17264	17752	0	162	0.0432099	-0.310494	49.858	7.77457	18000.5
GB_A05G0028	GbDUF4228-14	Gb_A05	396768	397286	0	172	0.0465116	-0.329651	60.4006	9.19082	18821.3
GB_A05G0735	GbDUF4228-15	Gb_A05	6875649	6876287	0	212	0.0990566	-0.232547	47.1825	8.20194	23543.7
GB_A05G1111	GbDUF4228-16	Gb_A05	10200444	10200890	0	148	0.027027	-0.242568	45.4554	9.12777	16435.9
GB_A05G1574	GbDUF4228-17	Gb_A05	14944479	14944988	0	169	0.0295858	-0.410651	54.6118	9.65345	18832.6
GB_A05G3470	GbDUF4228-18	Gb_A05	71138423	71139287	2	170	0.0470588	-0.658235	42.1059	9.94014	19285.8
GB_A05G3492	GbDUF4228-19	Gb_A05	72796769	72797275	0	168	0.0535714	-0.147619	55.9935	8.73207	18524.3
GB_A06G1543	GbDUF4228-20	Gb_A06	91216347	91216931	0	194	0.0257732	-0.730928	49.0851	10.0588	21384.1
GB_A07G0815	GbDUF4228-21	Gb_A07	10652703	10653236	0	177	0.0734463	-0.301695	49.2689	5.59412	19996.8
GB_A07G0837	GbDUF4228-22	Gb_A07	10916063	10919117	1	234	0.0384615	-0.53547	43.7744	9.63385	25565.3
GB_A07G1303	GbDUF4228-23	Gb_A07	23569632	23570234	0	200	0.105	-0.1495	40.5145	6.5888	22467.8
GB_A07G1390	GbDUF4228-24	Gb_A07	26382233	26382832	0	199	0.0703518	-0.382915	52.0281	9.06446	22504.9
GB_A07G1391	GbDUF4228-25	Gb_A07	26387574	26388020	0	148	0.027027	-0.0824324	45.9554	8.7037	16270.9
GB_A07G1462	GbDUF4228-26	Gb_A07	28740792	28741280	0	162	0.0432099	-0.380864	48.3302	6.90227	17872.2
GB_A07G2278	GbDUF4228-27	Gb_A07	88318936	88324462	8	591	0.103215	-0.285956	54.6339	9.86084	66981.6
GB_A08G1351	GbDUF4228-28	Gb_A08	79099016	79099621	0	201	0.0746269	-0.28607	44.0194	5.96152	22051.6
GB_A08G1499	GbDUF4228-29	Gb_A08	88748228	88748839	0	203	0.0837438	-0.339409	47.5941	8.28833	22767
GB_A08G2422	GbDUF4228-30	Gb_A08	115160613	115161053	0	146	0.0273973	-0.532877	61.8829	9.45379	16124.4
GB_A09G1686	GbDUF4228-31	Gb_A09	68130298	68130663	0	121	0.0578512	-0.313223	44.0636	9.04061	13482.4
GB_A09G2144	GbDUF4228-32	Gb_A09	73383410	73384024	0	204	0.0833333	-0.373039	49.2838	6.49206	22555.9
GB_A09G2163	GbDUF4228-33	Gb_A09	73655524	73656171	0	215	0.0604651	-0.247442	43.7149	8.60061	23377.6
GB_A10G0380	GbDUF4228-34	Gb_A10	3282745	3283260	0	171	0.0292398	-0.492982	60.9784	9.92409	19035.8
GB_A11G0036	GbDUF4228-35	Gb_A11	328917	329402	0	161	0.0434783	-0.38882	49.2727	6.90227	17659.9
GB_A11G0442	GbDUF4228-36	Gb_A11	3888194	3888890	2	174	0.045977	-0.958046	44.5449	10.0444	19586.9
GB_A11G0638	GbDUF4228-37	Gb_A11	5636388	5637188	0	266	0.075188	-0.625188	58.8636	10.072	30689.3
GB_A11G1061	GbDUF4228-38	Gb_A11	10036334	10036918	0	194	0.0824742	-0.280412	41.0995	5.65357	21458.9
GB_A11G1157	GbDUF4228-39	Gb_A11	11362490	11362945	0	151	0.0596026	-0.143709	53.2046	8.67791	16803.5
GB_A11G1441	GbDUF4228-40	Gb_A11	15668063	15668860	0	265	0.0679245	-0.746792	59.9846	8.55903	30230.9
GB_A11G1977	GbDUF4228-41	Gb_A11	27570522	27571010	0	162	0.0679012	-0.0858025	54.4062	9.14918	17424.8
GB_A11G1979	GbDUF4228-42	Gb_A11	27603163	27603648	0	161	0.0745342	-0.329814	57.0913	7.63202	17442.7
GB_A11G2320	GbDUF4228-43	Gb_A11	57567116	57568403	2	183	0.0382514	-0.401639	39.3508	9.86452	19896.9
GB_A12G0285	GbDUF4228-44	Gb_A12	4437178	4437699	0	173	0.0462428	-0.120809	43.5017	7.63071	18768.3
GB_A12G0710	GbDUF4228-45	Gb_A12	16659873	16660283	0	136	0.0367647	-0.0507353	68.4338	8.69113	14224.1
GB_A12G0711	GbDUF4228-46	Gb_A12	16703368	16703841	0	157	0.0636943	-0.336943	58.6268	6.14415	16964.2
GB_A12G1499	GbDUF4228-47	Gb_A12	77822320	77822727	0	135	0.037037	-0.00296296	52.2341	9.40273	14847.4
GB_A12G1500	GbDUF4228-48	Gb_A12	77864256	77864701	1	124	0.0645161	-0.21371	38.8073	9.32743	13770.9
GB_A12G1777	GbDUF4228-49	Gb_A12	84646830	84648388	1	200	0.05	-0.493	46.095	9.97224	22298.7
GB_A12G2759	GbDUF4228-50	Gb_A12	98890388	98890831	0	147	0.0612245	-0.141497	34.0612	9.64887	16122.7
GB_A12G3001	GbDUF4228-51	Gb_A12	101007943	101008434	0	163	0.0858896	-0.0141104	57.0902	6.72533	17881.5
GB_A13G2516	GbDUF4228-52	Gb_A13	110579956	110580486	0	176	0.0568182	-0.322727	67.3625	9.49853	19584.3
GB_D01G1057	GbDUF4228-53	Gb_D01	14869788	14870420	0	210	0.0714286	-0.334286	62.5776	9.74093	22810.5
GB_D01G1827	GbDUF4228-54	Gb_D01	47681834	47682967	1	225	0.0311111	-0.593333	33.1182	9.85317	24533.9
GB_D01G2418	GbDUF4228-55	Gb_D01	61131676	61132161	0	161	0.0372671	-0.48882	39.8609	6.43255	18041.6
GB_D02G1647	GbDUF4228-56	Gb_D02	52028967	52030392	1	223	0.0313901	-0.622422	46.0148	9.6508	24857.5
GB_D02G1800	GbDUF4228-57	Gb_D02	57094863	57095498	0	211	0.07109	-0.705213	58.1953	9.49202	23938.1
GB_D02G1868	GbDUF4228-58	Gb_D02	59158085	59159251	2	164	0.0609756	-0.680488	64.1775	9.51181	18503.7
GB_D02G2607	GbDUF4228-59	Gb_D02	68480062	68480505	0	147	0.0612245	0.0979592	53.9605	6.69844	16228.8
GB_D03G0176	GbDUF4228-60	Gb_D03	1545604	1546092	0	162	0.0679012	-0.245062	63.8784	7.52647	17615.1
GB_D03G0286	GbDUF4228-61	Gb_D03	2853850	2855999	2	180	0.0444444	-0.322222	25.7833	9.56274	19180.9
GB_D03G0971	GbDUF4228-62	Gb_D03	33998194	33998706	0	170	0.0705882	-0.164706	37.7083	8.86893	18546.3
GB_D03G1654	GbDUF4228-63	Gb_D03	49513903	49514364	0	153	0.0261438	-0.45817	74.6693	9.49299	17145.6
GB_D04G1149	GbDUF4228-64	Gb_D04	35914277	35914741	0	154	0.0649351	-0.342857	36.9617	8.61196	17282.7
GB_D04G1997	GbDUF4228-65	Gb_D04	55250261	55250710	0	149	0.0872483	-0.215436	59.5711	9.58543	16759.3
GB_D05G0026	GbDUF4228-66	Gb_D05	273240	273758	0	172	0.0465116	-0.255233	56.9209	8.91361	18681.1
GB_D05G0722	GbDUF4228-67	Gb_D05	6017526	6018164	0	212	0.0943396	-0.268396	46.5623	8.73181	23578.8
GB_D05G1094	GbDUF4228-68	Gb_D05	9159089	9159535	0	148	0.027027	-0.242568	45.4554	9.12777	16435.9
GB_D05G1217	GbDUF4228-69	Gb_D05	10343745	10344491	0	248	0.0725806	-0.824194	65.0097	7.15492	27817.7
GB_D05G1595	GbDUF4228-70	Gb_D05	13601242	13601751	0	169	0.0295858	-0.397633	49.471	9.53508	18751.5
GB_D05G3462	GbDUF4228-71	Gb_D05	46564933	46565798	2	170	0.0470588	-0.654706	46.0994	9.8925	19257.8
GB_D05G3491	GbDUF4228-72	Gb_D05	45471508	45472014	0	168	0.0595238	-0.174405	52.3048	8.82329	18594.4
GB_D06G1601	GbDUF4228-73	Gb_D06	45815156	45815737	0	193	0.0259067	-0.733161	46.343	9.97572	21384.1
GB_D07G0822	GbDUF4228-74	Gb_D07	9247857	9248390	0	177	0.0734463	-0.307345	46.6887	5.35437	19915.6
GB_D07G0845	GbDUF4228-75	Gb_D07	9456698	9459410	1	233	0.0386266	-0.540773	43.4876	9.60187	25559.3
GB_D07G1302	GbDUF4228-76	Gb_D07	18097225	18097827	0	200	0.105	-0.1495	40.5145	6.5888	22467.8
GB_D07G1392	GbDUF4228-77	Gb_D07	20039039	20039638	0	199	0.0703518	-0.377889	49.8432	9.06446	22362.7
GB_D07G1393	GbDUF4228-78	Gb_D07	20044369	20044815	0	148	0.027027	-0.102027	46.5419	9.02301	16279
GB_D07G2244	GbDUF4228-79	Gb_D07	50730643	50736698	8	615	0.104065	-0.161626	50.9594	9.80347	68623.6
GB_D08G1326	GbDUF4228-80	Gb_D08	39319711	39320316	0	201	0.079602	-0.29403	41.7279	5.85705	22032.5
GB_D08G1502	GbDUF4228-81	Gb_D08	45802076	45802687	0	203	0.0788177	-0.285714	47.3783	8.92734	22766.2
GB_D08G2412	GbDUF4228-82	Gb_D08	62527759	62528199	0	146	0.0273973	-0.503425	66.2116	9.45372	16141.5
GB_D09G1523	GbDUF4228-83	Gb_D09	43481426	43481977	0	183	0.0601093	-0.301639	47.4601	7.78483	20329
GB_D09G1993	GbDUF4228-84	Gb_D09	48519516	48520130	0	204	0.0833333	-0.411275	54.4789	6.2913	22682.1
GB_D09G2006	GbDUF4228-85	Gb_D09	48735076	48735702	0	208	0.0625	-0.282212	44.6222	7.59707	22565.6
GB_D10G0381	GbDUF4228-86	Gb_D10	3194902	3195417	0	171	0.0292398	-0.539766	60.9784	9.92409	19036.8
GB_D11G0450	GbDUF4228-87	Gb_D11	3537258	3537945	2	171	0.0467836	-0.878947	39.3743	9.9237	19141.5
GB_D11G0652	GbDUF4228-88	Gb_D11	5213601	5214407	0	268	0.0708955	-0.653358	56.9616	10.1193	30862.4
GB_D11G1090	GbDUF4228-89	Gb_D11	9237349	9237933	0	194	0.0876289	-0.269072	43.3644	5.84762	21507
GB_D11G1190	GbDUF4228-90	Gb_D11	10294147	10294602	0	151	0.0662252	-0.0986755	55.9464	8.773	16851.6
GB_D11G1481	GbDUF4228-91	Gb_D11	13758659	13759456	0	265	0.0679245	-0.778113	60.7114	8.36402	30321
GB_D11G2027	GbDUF4228-92	Gb_D11	22468184	22468585	0	133	0.0300752	-0.193985	51.4947	9.03507	14072
GB_D11G2029	GbDUF4228-93	Gb_D11	22514869	22515357	0	162	0.0740741	-0.247531	57.3247	6.8265	17426.7
GB_D11G2215	GbDUF4228-94	Gb_D11	27688385	27689704	2	187	0.0427807	-0.378075	38.4508	9.83377	20136.2
GB_D12G0426	GbDUF4228-95	Gb_D12	5849925	5850446	0	173	0.0462428	-0.128902	46.5902	6.88322	18689.2
GB_D12G0693	GbDUF4228-96	Gb_D12	12182621	12183094	0	157	0.0636943	-0.316561	59.7217	7.54591	17077.4
GB_D12G1487	GbDUF4228-97	Gb_D12	41969874	41970326	0	150	0.0466667	-0.00733333	54.088	9.38745	16503.3
GB_D12G1488	GbDUF4228-98	Gb_D12	41991501	41992085	0	194	0.0824742	-0.304639	45.532	9.32066	21957.3
GB_D12G1758	GbDUF4228-99	Gb_D12	46538240	46539672	1	185	0.0594595	-0.480541	43.8357	10.0725	20759
GB_D12G2764	GbDUF4228-100	Gb_D12	58066434	58066877	0	147	0.0544218	-0.160544	38.0912	9.57551	16114.7
GB_D12G3009	GbDUF4228-101	Gb_D12	60185696	60186179	1	149	0.0671141	-0.132215	62.0087	7.604	16364.8
GB_D13G2451	GbDUF4228-102	Gb_D13	58636650	58637180	0	176	0.0568182	-0.332386	67.9568	9.39274	19572.3
