# Supplementary material for: A Comprehensive Analysis of the DUF4228 Gene Family in Gossypium Reveals the Role of GhDUF4228-67 in Salt Tolerance
Source: Int J Mol Sci. 2022 Nov 4;23(21):13542. doi: 10.3390/ijms232113542 (PMC9655460; doi:10.3390/ijms232113542)
Supplement: Supplementary file 1 [file ijms-23-13542-s001.zip › Table S2.xlsx]

## Sheet: Sheet1
Table S2. The information of identified motifs in GhDUF4228 proteins.
Motif Name	Motif Sequence
motif_1	VKPLPPDEELQPGQLYFLLPL
motif_2	ZELKGPVKASEVMKENPGHVL
motif_3	GSGRSWKPSLESISE
motif_4	GSEKTIKVIHPBGKV
motif_5	MGNCVS
motif_6	WLNSPLTLZEMAALAVKASSALKKLSAGK
motif_7	QLGEILSQEDRTEALIESVRTVAKCGTGV
motif_8	KRVKMRFPKPEVERLQKESPNEVEIAEKI
motif_9	CNSDSMDIDDP
motif_10	PFEYVKGANGRVLIKVLPEFITSLIEESKEEESEGG
motif_11	NNNGRIVRQGHLRSNSNPSSINVPYRMSCDLQG
motif_12	GRVHRKVTDVDVAIIEAACNGKKRAKSG
motif_13	QEVMKELAAKKYAKLKKLLKE
motif_14	YKIRFSPCRFIGLEWKQKENQ
motif_15	CCJSCILP
motif_16	GGERPEEVGCLTELLPESVEGRPEYLNRQ
motif_17	SEILSEKLSTRRDRR
motif_18	KRGKPRTLSSEEARRVLSSANSVLRSKSI
motif_19	SVGFSDQWSLSSSRK
motif_20	TSTVTKKERRRARTTTSNNGG
