# Supplementary material for: A Comprehensive Analysis of the DUF4228 Gene Family in Gossypium Reveals the Role of GhDUF4228-67 in Salt Tolerance
Source: Int J Mol Sci. 2022 Nov 4;23(21):13542. doi: 10.3390/ijms232113542 (PMC9655460; doi:10.3390/ijms232113542)
Supplement: Supplementary file 1 [file ijms-23-13542-s001.zip › Table S3.xlsx]

## Sheet: Table S2-基因复制方式
Table S3. The duplication types of DUF4228 proteins in cotton.
Gene name	Duplication type
GhDUF4228-1	Dispersed
GhDUF4228-2	WGD
GhDUF4228-3	WGD
GhDUF4228-4	WGD
GhDUF4228-5	WGD
GhDUF4228-6	WGD
GhDUF4228-7	WGD
GhDUF4228-8	WGD
GhDUF4228-9	Dispersed
GhDUF4228-10	WGD
GhDUF4228-11	WGD
GhDUF4228-12	WGD
GhDUF4228-13	WGD
GhDUF4228-14	Dispersed
GhDUF4228-15	WGD
GhDUF4228-16	WGD
GhDUF4228-17	Dispersed
GhDUF4228-18	WGD
GhDUF4228-19	WGD
GhDUF4228-20	Dispersed
GhDUF4228-21	WGD
GhDUF4228-22	Dispersed
GhDUF4228-23	Dispersed
GhDUF4228-24	WGD
GhDUF4228-25	WGD
GhDUF4228-26	WGD
GhDUF4228-27	Dispersed
GhDUF4228-28	Dispersed
GhDUF4228-29	WGD
GhDUF4228-30	WGD
GhDUF4228-31	WGD
GhDUF4228-32	WGD
GhDUF4228-33	WGD
GhDUF4228-34	WGD
GhDUF4228-35	WGD
GhDUF4228-36	WGD
GhDUF4228-37	Dispersed
GhDUF4228-38	Dispersed
GhDUF4228-39	Dispersed
GhDUF4228-40	WGD
GhDUF4228-41	WGD
GhDUF4228-42	Dispersed
GhDUF4228-43	WGD
GhDUF4228-44	Dispersed
GhDUF4228-45	WGD
GhDUF4228-46	WGD
GhDUF4228-47	WGD
GhDUF4228-48	WGD
GhDUF4228-49	WGD
GhDUF4228-50	WGD
GhDUF4228-51	Dispersed
GhDUF4228-52	Dispersed
GhDUF4228-53	Dispersed
GhDUF4228-54	Dispersed
GhDUF4228-55	WGD
GhDUF4228-56	WGD
GhDUF4228-57	WGD
GhDUF4228-58	Dispersed
GhDUF4228-59	WGD
GhDUF4228-60	WGD
GhDUF4228-61	WGD
GhDUF4228-62	WGD
GhDUF4228-63	WGD
GhDUF4228-64	WGD
GhDUF4228-65	WGD
GhDUF4228-66	Dispersed
GhDUF4228-67	WGD
GhDUF4228-68	WGD
GhDUF4228-69	Dispersed
GhDUF4228-70	WGD
GhDUF4228-71	Dispersed
GhDUF4228-72	WGD
GhDUF4228-73	WGD
GhDUF4228-74	Dispersed
GhDUF4228-75	Dispersed
GhDUF4228-76	WGD
GhDUF4228-77	WGD
GhDUF4228-78	WGD
GhDUF4228-79	Dispersed
GhDUF4228-80	WGD
GhDUF4228-81	WGD
GhDUF4228-82	WGD
GhDUF4228-83	WGD
GhDUF4228-84	WGD
GhDUF4228-85	WGD
GhDUF4228-86	WGD
GhDUF4228-87	WGD
GhDUF4228-88	Dispersed
GhDUF4228-89	Dispersed
GhDUF4228-90	WGD
GhDUF4228-91	WGD
GhDUF4228-92	Dispersed
GhDUF4228-93	WGD
GhDUF4228-94	Proximal
GhDUF4228-95	WGD
GhDUF4228-96	Dispersed
GhDUF4228-97	WGD
GhDUF4228-98	WGD
GhDUF4228-99	WGD
GhDUF4228-100	WGD
GhDUF4228-101	Dispersed
GhDUF4228-102	Dispersed
GhDUF4228-103	Dispersed
GbDUF4228-1	Dispersed
GbDUF4228-2	WGD
GbDUF4228-3	WGD
GbDUF4228-4	WGD
GbDUF4228-5	WGD
GbDUF4228-6	WGD
GbDUF4228-7	WGD
GbDUF4228-8	WGD
GbDUF4228-9	Dispersed
GbDUF4228-10	WGD
GbDUF4228-11	WGD
GbDUF4228-12	WGD
GbDUF4228-13	Dispersed
GbDUF4228-14	Dispersed
GbDUF4228-15	WGD
GbDUF4228-16	WGD
GbDUF4228-17	WGD
GbDUF4228-18	WGD
GbDUF4228-19	Dispersed
GbDUF4228-20	WGD
GbDUF4228-21	Dispersed
GbDUF4228-22	Dispersed
GbDUF4228-23	WGD
GbDUF4228-24	WGD
GbDUF4228-25	WGD
GbDUF4228-26	Dispersed
GbDUF4228-27	Dispersed
GbDUF4228-28	WGD
GbDUF4228-29	WGD
GbDUF4228-30	WGD
GbDUF4228-31	WGD
GbDUF4228-32	WGD
GbDUF4228-33	WGD
GbDUF4228-34	WGD
GbDUF4228-35	Dispersed
GbDUF4228-36	Dispersed
GbDUF4228-37	Dispersed
GbDUF4228-38	WGD
GbDUF4228-39	WGD
GbDUF4228-40	Singleton
GbDUF4228-41	WGD
GbDUF4228-42	Dispersed
GbDUF4228-43	WGD
GbDUF4228-44	WGD
GbDUF4228-45	WGD
GbDUF4228-46	WGD
GbDUF4228-47	WGD
GbDUF4228-48	WGD
GbDUF4228-49	WGD
GbDUF4228-50	Dispersed
GbDUF4228-51	Dispersed
GbDUF4228-52	Dispersed
GbDUF4228-53	Dispersed
GbDUF4228-54	WGD
GbDUF4228-55	WGD
GbDUF4228-56	WGD
GbDUF4228-57	Dispersed
GbDUF4228-58	WGD
GbDUF4228-59	WGD
GbDUF4228-60	WGD
GbDUF4228-61	WGD
GbDUF4228-62	WGD
GbDUF4228-63	WGD
GbDUF4228-64	WGD
GbDUF4228-65	WGD
GbDUF4228-66	Dispersed
GbDUF4228-67	WGD
GbDUF4228-68	WGD
GbDUF4228-69	Dispersed
GbDUF4228-70	WGD
GbDUF4228-72	Dispersed
GbDUF4228-71	WGD
GbDUF4228-73	WGD
GbDUF4228-74	Dispersed
GbDUF4228-75	Dispersed
GbDUF4228-76	WGD
GbDUF4228-77	WGD
GbDUF4228-78	WGD
GbDUF4228-79	Dispersed
GbDUF4228-80	WGD
GbDUF4228-81	WGD
GbDUF4228-82	WGD
GbDUF4228-83	WGD
GbDUF4228-84	WGD
GbDUF4228-85	WGD
GbDUF4228-86	WGD
GbDUF4228-87	Dispersed
GbDUF4228-88	Dispersed
GbDUF4228-89	WGD
GbDUF4228-90	WGD
GbDUF4228-91	Dispersed
GbDUF4228-92	WGD
GbDUF4228-93	Proximal
GbDUF4228-94	WGD
GbDUF4228-95	WGD
GbDUF4228-96	WGD
GbDUF4228-97	WGD
GbDUF4228-98	WGD
GbDUF4228-99	WGD
GbDUF4228-100	Dispersed
GbDUF4228-101	Dispersed
GbDUF4228-102	Dispersed
GaDUF4228-1	Dispersed
GaDUF4228-2	WGD
GaDUF4228-3	WGD
GaDUF4228-4	WGD
GaDUF4228-5	WGD
GaDUF4228-6	WGD
GaDUF4228-7	WGD
GaDUF4228-8	WGD
GaDUF4228-9	Dispersed
GaDUF4228-10	WGD
GaDUF4228-11	WGD
GaDUF4228-12	WGD
GaDUF4228-13	Dispersed
GaDUF4228-14	Dispersed
GaDUF4228-15	WGD
GaDUF4228-16	Dispersed
GaDUF4228-17	WGD
GaDUF4228-18	Dispersed
GaDUF4228-19	WGD
GaDUF4228-20	WGD
GaDUF4228-21	Dispersed
GaDUF4228-22	Dispersed
GaDUF4228-23	Dispersed
GaDUF4228-24	WGD
GaDUF4228-25	WGD
GaDUF4228-26	WGD
GaDUF4228-27	Dispersed
GaDUF4228-28	Dispersed
GaDUF4228-29	WGD
GaDUF4228-30	WGD
GaDUF4228-31	WGD
GaDUF4228-32	Dispersed
GaDUF4228-33	WGD
GaDUF4228-34	WGD
GaDUF4228-35	WGD
GaDUF4228-36	WGD
GaDUF4228-37	WGD
GaDUF4228-38	Dispersed
GaDUF4228-39	WGD
GaDUF4228-40	Dispersed
GaDUF4228-41	Dispersed
GaDUF4228-42	Dispersed
GaDUF4228-43	Dispersed
GaDUF4228-44	Dispersed
GaDUF4228-45	WGD
GaDUF4228-46	WGD
GaDUF4228-47	WGD
GaDUF4228-48	WGD
GaDUF4228-49	WGD
GaDUF4228-50	WGD
GaDUF4228-51	Dispersed
GaDUF4228-52	WGD
GaDUF4228-53	Dispersed
GrDUF4228-1	Dispersed
GrDUF4228-2	Dispersed
GrDUF4228-3	WGD
GrDUF4228-4	WGD
GrDUF4228-5	WGD
GrDUF4228-6	Dispersed
GrDUF4228-7	Dispersed
GrDUF4228-8	WGD
GrDUF4228-9	WGD
GrDUF4228-10	WGD
GrDUF4228-11	WGD
GrDUF4228-12	WGD
GrDUF4228-13	WGD
GrDUF4228-14	Dispersed
GrDUF4228-15	WGD
GrDUF4228-16	WGD
GrDUF4228-17	WGD
GrDUF4228-18	WGD
GrDUF4228-19	WGD
GrDUF4228-20	WGD
GrDUF4228-21	WGD
GrDUF4228-22	WGD
GrDUF4228-23	WGD
GrDUF4228-24	Dispersed
GrDUF4228-25	Dispersed
GrDUF4228-26	WGD
GrDUF4228-27	WGD
GrDUF4228-28	Dispersed
GrDUF4228-29	WGD
GrDUF4228-30	Tandem
GrDUF4228-31	WGD
GrDUF4228-32	Dispersed
GrDUF4228-33	WGD
GrDUF4228-34	Dispersed
GrDUF4228-35	WGD
GrDUF4228-36	WGD
GrDUF4228-37	WGD
GrDUF4228-38	Dispersed
GrDUF4228-39	Dispersed
GrDUF4228-40	Dispersed
GrDUF4228-41	WGD
GrDUF4228-42	WGD
GrDUF4228-43	Dispersed
GrDUF4228-44	WGD
GrDUF4228-45	Dispersed
GrDUF4228-46	WGD
GrDUF4228-47	WGD
GrDUF4228-48	WGD
GrDUF4228-49	WGD
GrDUF4228-50	Dispersed
