# Supplementary material for: A Comprehensive Analysis of the DUF4228 Gene Family in Gossypium Reveals the Role of GhDUF4228-67 in Salt Tolerance
Source: Int J Mol Sci. 2022 Nov 4;23(21):13542. doi: 10.3390/ijms232113542 (PMC9655460; doi:10.3390/ijms232113542)
Supplement: Supplementary file 1 [file ijms-23-13542-s001.zip › Table S4.xlsx]

## Sheet: duf4228_kaks
Table S4. The Ka and Ks values for homologous gene pairs in cotton.
Gene Pair	Ka	Ks	Ka/Ks
GaDUF4228-4-GaDUF4228-49	0.121503	1.77486	0.0684582
GaDUF4228-36-GaDUF4228-49	0.129261	1.53734	0.0840815
GaDUF4228-18-GaDUF4228-21	0.310565	3.65467	0.0849776
GaDUF4228-3-GaDUF4228-30	0.220544	2.43085	0.0907271
GaDUF4228-10-GaDUF4228-19	0.245524	2.57806	0.0952359
GaDUF4228-4-GaDUF4228-36	0.134428	1.35466	0.099234
GaDUF4228-13-GaDUF4228-51	0.386418	3.62879	0.106487
GaDUF4228-20-GaDUF4228-34	0.0942861	0.810492	0.116332
GaDUF4228-6-GaDUF4228-8	0.148242	1.21541	0.121969
GaDUF4228-24-GaDUF4228-29	0.17748	1.43546	0.123639
GaDUF4228-53-GaDUF4228-32	0.146048	1.11841	0.130586
GaDUF4228-15-GaDUF4228-30	0.229565	1.69181	0.135692
GaDUF4228-42-GaDUF4228-10	0.327298	2.33192	0.140356
GaDUF4228-2-GaDUF4228-33	0.182394	1.28967	0.141427
GaDUF4228-8-GaDUF4228-46	0.158709	1.11936	0.141786
GaDUF4228-3-GaDUF4228-15	0.255362	1.70408	0.149854
GaDUF4228-24-GaDUF4228-47	0.141929	0.852197	0.166545
GaDUF4228-26-GaDUF4228-45	0.590708	3.50306	0.168626
GaDUF4228-5-GaDUF4228-35	0.140675	0.806699	0.174383
GaDUF4228-41-GaDUF4228-14	0.670053	3.60677	0.185777
GaDUF4228-7-GaDUF4228-31	0.211185	1.03488	0.204068
GaDUF4228-11-GaDUF4228-52	0.694076	3.37771	0.205487
GaDUF4228-6-GaDUF4228-46	0.212215	1.01151	0.209801
GaDUF4228-12-GaDUF4228-31	0.326297	1.39891	0.233251
GaDUF4228-9-GaDUF4228-27	0.847178	3.596	0.235589
GaDUF4228-29-GaDUF4228-47	0.229415	0.973722	0.235606
GaDUF4228-16-GaDUF4228-38	0.934835	3.7849	0.246991
GaDUF4228-37-GaDUF4228-50	0.174035	0.681484	0.255377
GaDUF4228-7-GaDUF4228-12	0.248826	0.964156	0.258076
GaDUF4228-16-GaDUF4228-27	0.843215	3.04133	0.277252
GaDUF4228-27-GaDUF4228-38	1.02957	3.68303	0.279545
GaDUF4228-25-GaDUF4228-48	0.246597	0.816737	0.30193
GaDUF4228-17-GaDUF4228-34	0.216012	0.621779	0.347409
GaDUF4228-17-GaDUF4228-20	0.201367	0.494166	0.407489
GaDUF4228-25-GaDUF4228-39	0.277783	0.677988	0.409716
GaDUF4228-28-GaDUF4228-40	0.237335	0.520414	0.45605
GaDUF4228-39-GaDUF4228-48	0.327054	0.707632	0.462181
GaDUF4228-43-GaDUF4228-26	0.0093085	0.00994553	0.935949
GbDUF4228-10-GbDUF4228-18	0.211364	1.92263	0.109935
GbDUF4228-56-GbDUF4228-99	0.14217	2.64622	0.0537256
GbDUF4228-36-GbDUF4228-10	0.325818	4.6353	0.0702905
GbDUF4228-6-GbDUF4228-46	0.125587	1.50542	0.0834232
GbDUF4228-72-GbDUF4228-74	0.310797	3.64469	0.0852738
GbDUF4228-19-GbDUF4228-21	0.313866	3.64983	0.0859948
GbDUF4228-60-GbDUF4228-96	0.132634	1.48714	0.0891874
GbDUF4228-15-GbDUF4228-23	0.0831962	0.864156	0.0962745
GbDUF4228-67-GbDUF4228-76	0.0808103	0.836724	0.0965793
GbDUF4228-7-GbDUF4228-16	0.253588	2.57417	0.0985128
GbDUF4228-8-GbDUF4228-49	0.152088	1.48493	0.102421
GbDUF4228-87-GbDUF4228-58	0.288764	2.81157	0.102705
GbDUF4228-24-GbDUF4228-48	0.20438	1.91918	0.106494
GbDUF4228-66-GbDUF4228-102	0.3944	3.62699	0.10874
GbDUF4228-14-GbDUF4228-52	0.396748	3.62569	0.109427
GbDUF4228-42-GbDUF4228-6	0.151688	1.33657	0.113491
GbDUF4228-20-GbDUF4228-34	0.0926694	0.778787	0.118992
GbDUF4228-73-GbDUF4228-86	0.0856498	0.705025	0.121485
GbDUF4228-63-GbDUF4228-68	0.262013	2.00814	0.130475
GbDUF4228-81-GbDUF4228-98	0.224127	1.68768	0.132802
GbDUF4228-28-GbDUF4228-32	0.143777	1.04897	0.137065
GbDUF4228-7-GbDUF4228-30	0.228213	1.66481	0.13708
GbDUF4228-4-GbDUF4228-33	0.186535	1.32576	0.1407
GbDUF4228-77-GbDUF4228-81	0.153507	1.06168	0.144589
GbDUF4228-54-GbDUF4228-56	0.13986	0.955875	0.146316
GbDUF4228-80-GbDUF4228-84	0.134794	0.877957	0.153532
GbDUF4228-62-GbDUF4228-85	0.183072	1.1565	0.158299
GbDUF4228-16-GbDUF4228-30	0.222151	1.34611	0.165032
GbDUF4228-58-GbDUF4228-71	0.223621	1.34658	0.166066
GbDUF4228-59-GbDUF4228-65	0.199128	1.19129	0.167153
GbDUF4228-2-GbDUF4228-49	0.195711	1.17073	0.16717
GbDUF4228-2-GbDUF4228-8	0.149719	0.895138	0.167258
GbDUF4228-54-GbDUF4228-99	0.187872	1.08465	0.17321
GbDUF4228-5-GbDUF4228-43	0.127424	0.719446	0.177114
GbDUF4228-61-GbDUF4228-94	0.126943	0.710617	0.178638
GbDUF4228-65-GbDUF4228-95	0.60819	3.38892	0.179464
GbDUF4228-77-GbDUF4228-98	0.151638	0.835598	0.181473
GbDUF4228-88-GbDUF4228-67	0.662165	3.61226	0.18331
GbDUF4228-59-GbDUF4228-95	0.633766	3.40159	0.186315
GbDUF4228-37-GbDUF4228-15	0.683222	3.60021	0.189773
GbDUF4228-80-GbDUF4228-89	0.373033	1.92127	0.194159
GbDUF4228-29-GbDUF4228-48	0.326714	1.6818	0.194265
GbDUF4228-60-GbDUF4228-92	0.661718	3.33221	0.198582
GbDUF4228-28-GbDUF4228-38	0.380005	1.90583	0.199391
GbDUF4228-11-GbDUF4228-44	0.681503	3.39888	0.200508
GbDUF4228-63-GbDUF4228-82	0.239265	1.1343	0.210936
GbDUF4228-11-GbDUF4228-12	0.248876	1.13965	0.218379
GbDUF4228-3-GbDUF4228-31	0.180103	0.809729	0.222423
GbDUF4228-92-GbDUF4228-96	0.654828	2.93612	0.223025
GbDUF4228-41-GbDUF4228-45	0.169028	0.754041	0.224163
GbDUF4228-57-GbDUF4228-79	0.823152	3.67013	0.224284
GbDUF4228-68-GbDUF4228-82	0.236902	1.0367	0.228515
GbDUF4228-78-GbDUF4228-97	0.248592	0.996525	0.249459
GbDUF4228-9-GbDUF4228-27	0.922336	3.65806	0.252138
GbDUF4228-69-GbDUF4228-91	0.956044	3.76673	0.253813
GbDUF4228-55-GbDUF4228-64	0.248	0.955749	0.259483
GbDUF4228-55-GbDUF4228-83	0.210704	0.809096	0.260419
GbDUF4228-64-GbDUF4228-83	0.255239	0.907864	0.281143
GbDUF4228-70-GbDUF4228-86	0.199511	0.65709	0.303628
GbDUF4228-25-GbDUF4228-47	0.236054	0.719529	0.328068
GbDUF4228-17-GbDUF4228-34	0.212333	0.620067	0.342436
GbDUF4228-35-GbDUF4228-26	0.0164491	0.0474687	0.346525
GbDUF4228-6-GbDUF4228-41	0.769655	2.0787	0.370257
GbDUF4228-17-GbDUF4228-20	0.201367	0.494166	0.407489
GbDUF4228-70-GbDUF4228-73	0.202654	0.487745	0.415492
GbDUF4228-39-GbDUF4228-47	0.300776	0.71835	0.418705
GbDUF4228-62-GbDUF4228-80	0.757394	1.7362	0.436237
GbDUF4228-78-GbDUF4228-90	0.27668	0.589499	0.469348
GbDUF4228-25-GbDUF4228-39	0.291017	0.613569	0.474302
GbDUF4228-90-GbDUF4228-97	0.326179	0.646311	0.504679
GbDUF4228-13-GbDUF4228-26	0.0333476	0.0580005	0.574953
GhDUF4228-102-GhDUF4228-96	0.83859	3.52084	0.238179
GhDUF4228-6-GhDUF4228-48	0.124227	2.02966	0.0612055
GhDUF4228-57-GhDUF4228-100	0.151914	1.89921	0.0799883
GhDUF4228-88-GhDUF4228-59	0.291215	3.51564	0.0828341
GhDUF4228-73-GhDUF4228-87	0.0810108	0.972697	0.0832847
GhDUF4228-20-GhDUF4228-22	0.306708	3.65629	0.0838852
GhDUF4228-71-GhDUF4228-74	0.316064	3.6524	0.0865359
GhDUF4228-61-GhDUF4228-97	0.132627	1.50914	0.0878826
GhDUF4228-10-GhDUF4228-19	0.204357	2.21126	0.0924166
GhDUF4228-7-GhDUF4228-16	0.263012	2.75017	0.0956348
GhDUF4228-15-GhDUF4228-24	0.0831971	0.863692	0.0963272
GhDUF4228-67-GhDUF4228-76	0.0804212	0.832032	0.0966564
GhDUF4228-8-GhDUF4228-50	0.152054	1.43342	0.106078
GhDUF4228-66-GhDUF4228-103	0.401996	3.6271	0.110831
GhDUF4228-38-GhDUF4228-10	0.331415	2.90308	0.11416
GhDUF4228-44-GhDUF4228-6	0.151324	1.27176	0.118988
GhDUF4228-68-GhDUF4228-83	0.154897	1.26145	0.122793
GhDUF4228-77-GhDUF4228-82	0.153479	1.12869	0.135979
GhDUF4228-4-GhDUF4228-35	0.183296	1.30605	0.140344
GhDUF4228-7-GhDUF4228-32	0.233154	1.64639	0.141615
GhDUF4228-21-GhDUF4228-36	0.0994271	0.698821	0.142278
GhDUF4228-64-GhDUF4228-68	0.262307	1.83736	0.142763
GhDUF4228-30-GhDUF4228-34	0.146801	1.0193	0.144021
GhDUF4228-2-GhDUF4228-8	0.141563	0.957518	0.147843
GhDUF4228-55-GhDUF4228-57	0.142822	0.944319	0.151243
GhDUF4228-63-GhDUF4228-86	0.174211	1.14	0.152817
GhDUF4228-82-GhDUF4228-99	0.220547	1.43513	0.153677
GhDUF4228-81-GhDUF4228-85	0.1347	0.863468	0.155999
GhDUF4228-59-GhDUF4228-72	0.2235	1.35443	0.165014
GhDUF4228-16-GhDUF4228-32	0.222151	1.34611	0.165032
GhDUF4228-6-GhDUF4228-43	0.769055	4.43884	0.173256
GhDUF4228-81-GhDUF4228-90	0.372602	2.03072	0.183482
GhDUF4228-39-GhDUF4228-15	0.664319	3.60526	0.184264
GhDUF4228-77-GhDUF4228-99	0.151364	0.814421	0.185855
GhDUF4228-89-GhDUF4228-67	0.673786	3.60775	0.18676
GhDUF4228-62-GhDUF4228-95	0.135925	0.716489	0.18971
GhDUF4228-93-GhDUF4228-97	0.633131	3.32776	0.190257
GhDUF4228-61-GhDUF4228-93	0.660211	3.3639	0.196263
GhDUF4228-5-GhDUF4228-45	0.135485	0.687812	0.19698
GhDUF4228-11-GhDUF4228-46	0.669174	3.38801	0.197512
GhDUF4228-58-GhDUF4228-79	0.727289	3.65183	0.199158
GhDUF4228-30-GhDUF4228-40	0.380005	1.90583	0.199391
GhDUF4228-55-GhDUF4228-100	0.198335	0.980633	0.202252
GhDUF4228-42-GhDUF4228-17	0.739779	3.59132	0.205991
GhDUF4228-9-GhDUF4228-28	0.768197	3.56397	0.215545
GhDUF4228-54-GhDUF4228-96	0.782795	3.59664	0.217646
GhDUF4228-58-GhDUF4228-69	0.795907	3.56569	0.223213
GhDUF4228-69-GhDUF4228-92	0.825206	3.69085	0.223582
GhDUF4228-11-GhDUF4228-13	0.254609	1.11595	0.228154
GhDUF4228-60-GhDUF4228-65	0.290252	1.24798	0.232577
GhDUF4228-56-GhDUF4228-84	0.207923	0.871107	0.238688
GhDUF4228-2-GhDUF4228-50	0.190943	0.777693	0.245525
GhDUF4228-78-GhDUF4228-98	0.247561	0.96357	0.25692
GhDUF4228-43-GhDUF4228-47	0.17464	0.675419	0.258566
GhDUF4228-64-GhDUF4228-83	0.242109	0.936254	0.258594
GhDUF4228-12-GhDUF4228-33	0.183424	0.622039	0.294875
GhDUF4228-3-GhDUF4228-12	0.249284	0.843236	0.295627
GhDUF4228-26-GhDUF4228-49	0.25155	0.814581	0.308808
GhDUF4228-70-GhDUF4228-87	0.198529	0.636375	0.311968
GhDUF4228-18-GhDUF4228-36	0.213598	0.630232	0.33892
GhDUF4228-70-GhDUF4228-73	0.197078	0.493875	0.399044
GhDUF4228-18-GhDUF4228-21	0.201367	0.494166	0.407489
GhDUF4228-37-GhDUF4228-27	0.0193268	0.0470496	0.410776
GhDUF4228-29-GhDUF4228-40	0.20765	0.475726	0.436491
GhDUF4228-80-GhDUF4228-90	0.213876	0.478546	0.446929
GhDUF4228-41-GhDUF4228-49	0.33204	0.726105	0.457289
GhDUF4228-78-GhDUF4228-91	0.271871	0.592325	0.45899
GhDUF4228-26-GhDUF4228-41	0.29166	0.623565	0.467731
GhDUF4228-91-GhDUF4228-98	0.327285	0.664737	0.492353
GhDUF4228-63-GhDUF4228-81	0.758791	1.53732	0.49358
GhDUF4228-14-GhDUF4228-27	0.036348	0.0587655	0.618527
GrDUF4228-10-GrDUF4228-29	0.635753	3.34736	0.189927
GrDUF4228-18-GrDUF4228-37	0.149124	2.21374	0.0673628
GrDUF4228-24-GrDUF4228-19	0.286871	3.51381	0.0816408
GrDUF4228-45-GrDUF4228-1	0.309728	3.64094	0.0850682
GrDUF4228-3-GrDUF4228-41	0.0831831	0.87009	0.0956029
GrDUF4228-48-GrDUF4228-49	0.0759178	0.757585	0.10021
GrDUF4228-40-GrDUF4228-50	0.397424	3.63541	0.10932
GrDUF4228-34-GrDUF4228-10	0.139853	1.26024	0.110973
GrDUF4228-13-GrDUF4228-42	0.262171	2.14365	0.122301
GrDUF4228-15-GrDUF4228-22	0.139062	1.023	0.135936
GrDUF4228-12-GrDUF4228-23	0.181369	1.31424	0.138003
GrDUF4228-17-GrDUF4228-42	0.222233	1.55889	0.142559
GrDUF4228-4-GrDUF4228-36	0.143366	0.994869	0.144105
GrDUF4228-4-GrDUF4228-16	0.154094	1.00945	0.152652
GrDUF4228-8-GrDUF4228-18	0.142377	0.90621	0.157113
GrDUF4228-19-GrDUF4228-46	0.223621	1.34658	0.166066
GrDUF4228-15-GrDUF4228-26	0.369214	2.19394	0.168288
GrDUF4228-11-GrDUF4228-31	0.126289	0.706979	0.178631
GrDUF4228-25-GrDUF4228-41	0.6736	3.61601	0.186283
GrDUF4228-16-GrDUF4228-36	0.221872	1.0722	0.206931
GrDUF4228-8-GrDUF4228-37	0.227951	1.09221	0.208706
GrDUF4228-10-GrDUF4228-33	0.720359	3.29518	0.21861
GrDUF4228-9-GrDUF4228-21	0.196246	0.876267	0.223956
GrDUF4228-5-GrDUF4228-35	0.242173	1.07993	0.224248
GrDUF4228-7-GrDUF4228-32	0.809888	3.59705	0.225153
GrDUF4228-13-GrDUF4228-17	0.248523	1.09668	0.226614
GrDUF4228-9-GrDUF4228-47	0.2327	1.02616	0.226768
GrDUF4228-39-GrDUF4228-32	0.817884	3.49549	0.233983
GrDUF4228-28-GrDUF4228-43	0.862741	3.64099	0.236952
GrDUF4228-29-GrDUF4228-33	0.172951	0.643768	0.268654
GrDUF4228-6-GrDUF4228-28	0.977443	3.61803	0.270159
GrDUF4228-21-GrDUF4228-47	0.225802	0.822275	0.274607
GrDUF4228-44-GrDUF4228-49	0.231735	0.698967	0.331539
GrDUF4228-44-GrDUF4228-48	0.197078	0.493875	0.399044
GrDUF4228-14-GrDUF4228-26	0.210603	0.489446	0.430288
GrDUF4228-5-GrDUF4228-27	0.266149	0.611404	0.435309
GrDUF4228-27-GrDUF4228-35	0.340651	0.77235	0.441058
GrDUF4228-12-GrDUF4228-15	0.761397	1.57778	0.482576
