# Supplementary material for: A Comprehensive Analysis of the DUF4228 Gene Family in Gossypium Reveals the Role of GhDUF4228-67 in Salt Tolerance
Source: Int J Mol Sci. 2022 Nov 4;23(21):13542. doi: 10.3390/ijms232113542 (PMC9655460; doi:10.3390/ijms232113542)
Supplement: Supplementary file 1 [file ijms-23-13542-s001.zip › Table S6.xlsx]

## Sheet: Sheet1
Table S6. (I).List of primers used for qRT-PCR analysis of GhDUF4228 genes
Gene name	Forward primers (5’ to 3’)	Reverse primers (5’ to 3’)
GhDUF4228-5	TGGTGTTAAGGTGGAGCAGG	CCGCCATGATGTCTGCCTAT
GhDUF4228-23	TGAAGTTCATAAGGCGCCGA	GACGACGGTCGAACCATAGA
GhDUF4228-29	GGACAAGTTGGCGGAGATCA	ACCACAGGACATACACCATTGA
GhDUF4228-47	ATCGGTACTTGTGTGCCTCA	TATGAGATTGGGAGAGTGGCA
GhDUF4228-67	TGTTCTCCCTCTCGATCGCT	GGCAAGCACCGAAGTTGATG
GhDUF4228-75	AGCATTATGGGATCCGTGCT	CCTCGGCGCCTTATGAACTT
GhDUF4228-79	CATTCCTGCCTGGCCGTTTCTA	AAGCGCCATCCCAGCAGTTAAT
GhDUF4228-89	CCCTCAACAGGCTTTCCAGT	CGATTCCCGAGACGACGAAT
Table S6. (II).List of Primers used for Virus-induced gene silencing (VIGS) experiments
TRV-GhDUF4228-67	AAGGTTACCGAATTCTCTAGACTTCGGTGCTTGCCCTTT	GAGCTCGGTACCGGATCCCAGAATTGATTCTCCCTTTGTTT
